# Supplementary material for: Protein disulfide isomerase is essential for spermatogenesis in mice
Source: JCI Insight. 2024 Jun 24;9(12):e177743. doi: 10.1172/jci.insight.177743 (PMC11383184; doi:10.1172/jci.insight.177743)
Supplement: Supporting data values [file jciinsight-9-177743-s262.xlsx]

## Sheet: fig1a
PDI	PDIA2	PDIA3	PDIA4	PDIA5	PDIA6	PDIA7	PDIA8	PDIA9	PDIA10	PDIA11	PDIA12	PDIA13	PDIA14	PDIA15	PDIA16	PDIA17	PDIA2	PDIA2
1	0.002	2.536	0.618	0.887	2.413	1.159	0.001	0.776	0.164	0.549	0.725	0.066	0.127	0.528	1.42	0.001	0.092	0.386
0.942	0.004	2.472	0.761	0.488	3.632	2.113	0.002	0.942	0.383	1.447	0.916	0.08	0.302	0.415	0.898	0.004	0.122	0.97
1.536	0.003	2.695	2.469	0.789	1.966	1.565	0.002	0.823	0.327	0.625	0.985	0.198	0.224	0.394	0.473	0.003	0.364	1.301
1.501	0.001	4.035	1.768	0.824	2.481	3.183	0.001	0.707	0.347	1.026	1.074	0.166	0.134	0.328	0.63	0.002	0.168	0.905

## Sheet: fig1c
	Pdifl/fl					UBC-Cre/Pdifl/fl
9	0.39793	0.4462	0.4088	0.4212		0.34387	0.33161	0.3695	0.40454
10	0.3903	0.36818	0.31521	0.33347		0.22781	0.22812	0.254	0.289
11	0.37565	0.39347	0.3521	0.332		0.2726	0.26782	0.29304	0.27
12	0.336	0.34	0.347	0.363		0.303	0.3043	0.2216	0.20888
13	0.40741	0.39419	0.391	0.382		0.1287	0.11708	0.112	0.121
14	0.34783	0.34459	0.378	0.391		0.09045	0.09181	0.092	0.089

## Sheet: fig1d
Pdifl/fl	UBC-Cre/Pdifl/fl
86.651	47.92
88.857	51.016
92.148	39.543
93.634	49.929
102.38	48.105
126.15	49.425
93.796	39.5
110.403	48.439
91.358	46.268
118.382	42.069
73.835	62.481
96.812	57.765
115.038	64.533
118.033	57.902
147.833	66.155
109.146	53.443
72.032	44.609
97.314	49.218
128.95	54.584
121.925	63.338
90.641	45.011
111.283	40.288
122.279	41.447
88.678	57.258
95.401	40.772
95.1	37.622
170.506	42.785
160.555	48.252
78.62	41.347
104.026	48.649

## Sheet: fig1e
Pdifl/fl	UBC-Cre/Pdifl/fl
12.7	0.92
10.8	1.03
7.9	0.43

## Sheet: fig1f
Pdifl/fl	UBC-Cre/Pdifl/fl
1	5
1	4
0	4
2	6
1	6
3	5

## Sheet: fig2e
	Pdifl/fl				Stra8-cre/Pdifl/fl
3	0.1263	0.1033	0.112		0.06916	0.07236	0.0657
6	0.29	0.2815	0.285		0.23	0.21	0.228
9	0.3744	0.3592	0.367		0.2325	0.28	0.251
17	0.3921	0.3892	0.388		0.2337	0.191	0.229
22	0.3911	0.3845	0.399		0.1826	0.1979	0.201

## Sheet: fig2f
Pdifl/fl	Stra8-cre/Pdifl/fl
8	0
6	0
10	0
7	0
8	0

## Sheet: fig3c
Pdifl/fl	Stra8-cre/Pdifl/fl
52	41
78	7
53	28
66	22
65	35

## Sheet: fig3e
Pdifl/fl	Stra8-cre/Pdifl/fl
10.7	0.62
14.8	0.25
8.9	0.11

## Sheet: fig4a
Pdifl/fl	Stra8-cre/Pdifl/fl
6.2	38.6
13.1	52.1
9.5	49.9
16.9	28.5
12.7	43.1

[truncated: 9 more sheets: fig4b, fig4c, fig5a, fig5b, fig5c, fig5d, fig5e, fig7a, fig7d]
